# Supplementary material for: Factors Influencing Self-Reported Medication Use in the Survey of Health Aging and Retirement in Europe (SHARE) Dataset
Source: Healthcare (Basel). 2021 Dec 18;9(12):1752. doi: 10.3390/healthcare9121752 (PMC8701040; doi:10.3390/healthcare9121752)
Supplement: Supplementary file 1 [file healthcare-09-01752-s001.zip]

Archive with 1 entries (1 files):
- healthcare-1502725-supplementary.pdf
